# Supplementary material for: California Autism Prevalence Trends from 1931 to 2014 and Comparison to National ASD Data from IDEA and ADDM
Source: J Autism Dev Disord. 2018 Jul 5;48(12):4103–17. doi: 10.1007/s10803-018-3670-2 (PMC6223814; doi:10.1007/s10803-018-3670-2)
Supplement: Supplementary file 1 — Supplementary File S1 presents California autism counts and prevalence data from CDDS for report years 1997-2006, 2014, 2016 and 2017 (XLS 72 KB) [file 10803_2018_3670_MOESM1_ESM.xls]

## Sheet: CDDS1997-2006, 2014-2017
	Report Year	1997	1998	1999	2000	2001	2002	2003	2004	2005	2006	2014	2016	2017			1997	1998	1999	2000	2001	2002	2003	2004	2005	2006	2014	2016	2017	2014	2016	2017
Birth year		Counts	Count	Counts	Counts	Counts	Counts	Counts	Counts	Counts	Counts	Counts	Counts	Counts	Live births	Birth year	Prevalence (%)	Prevalence (%)	Prevalence (%)	Prevalence (%)	Prevalence (%)	Prevalence (%)	Prevalence (%)	Prevalence (%)	Prevalence (%)	Prevalence (%)	Prevalence (%)	Prevalence (%)	Prevalence (%)	Age	Age	Age
2014														4776	502973	2014													94.9554			3
2013													4161	5593	494392	2013												84.1643	113.129		3	4
2012												20	5161	5949	503788	2012												102.444	118.085		4	5
2011												2973	5280	5759	502023	2011											59.2204	105.174	114.716	3	5	6
2010												4395	5498	5682	509979	2010											86.18	107.808	111.416	4	6	7
2009												4443	5040	5157	526774	2009											84.3436	95.6767	97.8978	5	7	8
2008												4625	4873	4980	551567	2008											83.852	88.3483	90.2882	6	8	9
2007												4334	4524	4611	566137	2007											76.5539	79.91	81.4467	7	9	10
2006												4049	4246	4386	562157	2006											72.0261	75.5305	78.0209	8	10	11
2005												3903	4086	4187	548700	2005											71.1318	74.4669	76.3076	9	11	12
2004											30	3786	3944	4029	544685	2004											69.5081	72.4088	73.9694	10	12	13
2003										29	1694	3690	3815	3900	540827	2003									0.536216	31.3224	68.2288	70.5401	72.1118	11	13	14
2002									21	1367	2230	3333	3446	3554	529245	2002								0.396792	25.8292	42.1355	62.9765	65.1116	67.1523	12	14	15
2001		0	0	0	0	0	0	29	1265	2034	2424	3117	3252	3379	527371	2001							0.549898	23.9869	38.5687	45.9638	59.1045	61.6644	64.0725	13	15	16
2000		0	0	0	0	0	15	1112	1875	2283	2483	2848	3044	3202	531285	2000	0	0	0	0	0	0.282334	20.9304	35.2918	42.9713	46.7357	53.6059	57.295	60.269	14	16	17
1999		0	0	0	1	12	915	1627	2023	2160	2200	2516	2711	2987	518073	1999	0	0	0	0.0193023	0.231628	17.6616	31.4048	39.0486	41.693	42.4651	48.5646	52.3285	57.656	15	17	18
1998		0	0	1	11	781	1490	1872	2043	2094	2139	2466	2784	2910	521265	1998	0	0	0.0191841	0.211025	14.9828	28.5843	35.9126	39.1931	40.1715	41.0348	47.308	53.4085	55.8257	16	18	19
1997		0	0	5	571	1250	1634	1835	1911	1945	1960	2318	2637	2710	524174	1997	0	0	0.0953882	10.8933	23.847	31.1729	35.0075	36.4574	37.106	37.3922	44.222	50.3077	51.7004	17	19	20
1996		0	7	534	1003	1365	1609	1718	1748	1760	1755	2179	2345	2423	538628	1996	0	0.12996	9.91408	18.6214	25.3422	29.8722	31.8959	32.4528	32.6756	32.5828	40.4546	43.5365	44.9847	18	20	21
1995		9	471	907	1185	1385	1539	1600	1661	1644	1633	2107	2157	2216	551226	1995	0.163272	8.54459	16.4542	21.4975	25.1258	27.9196	29.0262	30.1328	29.8244	29.6249	38.2239	39.131	40.2013	19	21	22
1994		397	829	1075	1217	1288	1433	1517	1563	1561	1562	1957	2011	2026	567034	1994	7.00134	14.6199	18.9583	21.4626	22.7147	25.2719	26.7532	27.5645	27.5292	27.5468	34.5129	35.4652	35.7298	20	22	23
1993		657	875	1014	1117	1187	1303	1358	1366	1361	1362	1763	1835	1831	584483	1993	11.2407	14.9705	17.3487	19.1109	20.3085	22.2932	23.2342	23.3711	23.2855	23.3026	30.1634	31.3953	31.3268	21	23	24
1992		829	966	1024	1060	1118	1229	1265	1288	1304	1290	1723	1742	1754	600838	1992	13.7974	16.0775	17.0429	17.642	18.6073	20.4548	21.0539	21.4367	21.703	21.47	28.6766	28.9928	29.1926	22	24	25
1991		685	759	802	844	923	1023	1062	1097	1116	1125	1460	1471	1467	609228	1991	11.2437	12.4584	13.1642	13.8536	15.1503	16.7917	17.4319	18.0064	18.3183	18.466	23.9648	24.1453	24.0797	23	25	26
1990		553	585	632	671	732	808	861	881	889	909	1217	1202	1227	611666	1990	9.04088	9.56404	10.3324	10.97	11.9673	13.2098	14.0763	14.4033	14.5341	14.8611	19.8965	19.6512	20.06	24	26	27
1989		417	454	492	530	579	673	716	745	753	784	1021	1024	1033	569308	1989	7.32468	7.97459	8.64207	9.30955	10.1702	11.8214	12.5767	13.0861	13.2266	13.7711	17.9341	17.9867	18.1448	25	27	28
1988		367	390	428	449	484	549	590	606	602	641	789	792	794	532708	1988	6.88933	7.32108	8.03442	8.42863	9.08565	10.3058	11.0755	11.3758	11.3008	12.0329	14.8111	14.8674	14.905	26	28	29
1987		290	300	334	355	396	470	492	525	545	551	675	669	680	503376	1987	5.7611	5.95976	6.6352	7.05238	7.86688	9.33696	9.77401	10.4296	10.8269	10.9461	13.4095	13.2903	13.5088	27	29	30
1986		299	310	328	362	391	435	458	481	483	487	582	584	591	481905	1986	6.20454	6.4328	6.80632	7.51185	8.11363	9.02668	9.50395	9.98122	10.0227	10.1057	12.0771	12.1186	12.2638	28	30	31
1985		246	260	275	298	328	371	401	412	420	423	504	508	523	470816	1985	5.22497	5.52233	5.84092	6.32944	6.96663	7.87994	8.51713	8.75076	8.92068	8.9844	10.7048	10.7898	11.1084	29	31	32
1984		197	211	227	249	274	321	340	351	350	366	440	434	440	447394	1984	4.40328	4.7162	5.07383	5.56556	6.12436	7.17488	7.59957	7.84543	7.82308	8.18071	9.83473	9.70062	9.83473	30	32	33
1983		206	213	224	241	261	292	305	324	326	332	380	373	377	435722	1983	4.72779	4.88844	5.14089	5.53105	5.99006	6.70152	6.99988	7.43593	7.48183	7.61954	8.72116	8.5605	8.65231	31	33	34
1982		179	185	198	213	230	250	258	267	277	280	341	344	348	429631	1982	4.16637	4.30602	4.60861	4.95774	5.35343	5.81895	6.00515	6.21464	6.44739	6.51722	7.93704	8.00687	8.09997	32	34	35
1981		167	180	200	207	222	255	267	271	273	283	321	313	310	420418	1981	3.97224	4.28145	4.75717	4.92367	5.28046	6.06539	6.35082	6.44597	6.49354	6.7314	7.63526	7.44497	7.37361	33	35	36
1980		150	157	165	173	188	205	213	211	209	207	241	235	245	402720	1980	3.72467	3.89849	4.09714	4.29579	4.66826	5.09039	5.28903	5.23937	5.18971	5.14005	5.98431	5.83532	6.08363	34	36	37
1979		140	154	161	167	176	189	194	199	203	208	253	253	254	379187	1979	3.69211	4.06132	4.24593	4.40416	4.64151	4.98435	5.11621	5.24807	5.35356	5.48542	6.67217	6.67217	6.69854	35	37	38
1978		158	162	170	175	186	207	208	209	209	209	243	237	241	356156	1978	4.43626	4.54857	4.77319	4.91358	5.22243	5.81206	5.84014	5.86822	5.86822	5.86822	6.82285	6.65439	6.7667	36	38	39
1977		116	126	138	137	146	155	147	146	146	143	189	191	197	347573	1977	3.33743	3.62514	3.97039	3.94162	4.20056	4.45949	4.22933	4.20056	4.20056	4.11424	5.43771	5.49525	5.66787	37	39	40
1976		134	142	141	143	145	150	162	165	159	152	197	190	188	332105	1976	4.03487	4.27576	4.24565	4.30587	4.36609	4.51664	4.87798	4.96831	4.78764	4.57687	5.93186	5.72108	5.66086	38	40	41
1975		132	132	141	138	141	150	156	157	163	164	178	179	180	317318	1975	4.15986	4.15986	4.44349	4.34895	4.44349	4.72712	4.9162	4.94772	5.1368	5.16832	5.60951	5.64103	5.67254	39	41	42
1974		128	132	132	137	144	148	149	153	151	155	171	167	163	311668	1974	4.10693	4.23528	4.23528	4.3957	4.6203	4.74864	4.78073	4.90907	4.8449	4.97324	5.48661	5.35827	5.22992	40	42	43
1973		113	112	116	116	126	126	129	133	131	130	146	147	147	297834	1973	3.79406	3.76048	3.89479	3.89479	4.23054	4.23054	4.33127	4.46557	4.39842	4.36485	4.90206	4.93564	4.93564	41	43	44
1972		98	96	105	106	105	108	110	108	104	105	129	130	131	306375	1972	3.19869	3.13341	3.42717	3.45981	3.42717	3.52509	3.59037	3.52509	3.39453	3.42717	4.21053	4.24317	4.27581	42	44	45
1971		116	119	120	122	119	124	127	128	125	123	137	141	142	329826	1971	3.51701	3.60796	3.63828	3.69892	3.60796	3.75956	3.85052	3.88083	3.78988	3.72924	4.15371	4.27498	4.3053	43	45	46
1970		138	136	136	134	139	141	141	146	146	147	172	172	174	362652	1970	3.8053	3.75015	3.75015	3.695	3.83288	3.88802	3.88802	4.0259	4.0259	4.05347	4.74284	4.74284	4.79799	44	46	47
																			Prevalence in per 10,000
															Estimated Births				Calculated by dividing autism counts by births
1969		105	110	109	103	112	121	121	126	125	126	138		140	351000	1969	2.99145	3.1339	3.10541	2.93447	3.19088	3.44729	3.44729	3.58974	3.56125	3.58974	3.93162		3.9886	45		48
1968		134	138	138	141	142	147	149	148	146	144	171		171	333000	1968	4.02402	4.14414	4.14414	4.23423	4.26426	4.41441	4.47447	4.44444	4.38438	4.32432	5.13514		5.13514	46		49
1967		124	123	126	124	124	123	121	121	117	124	149		147	339000	1967	3.65782	3.62832	3.71681	3.65782	3.65782	3.62832	3.56932	3.56932	3.45133	3.65782	4.39528		4.33628	47		50
1966		131	136	137	138	138	141	142	141	145	147	163		158	343000	1966	3.81924	3.96501	3.99417	4.02332	4.02332	4.11079	4.13994	4.11079	4.22741	4.28571	4.75219		4.60641	48		51
1965		122	122	122	122	125	129	126	125	127	127	150		155	367000	1965	3.32425	3.32425	3.32425	3.32425	3.40599	3.51499	3.43324	3.40599	3.46049	3.46049	4.08719		4.22343	49		52
1964		130	130	125	131	133	139	141	142	140	139	141		138	381000	1964	3.41207	3.41207	3.28084	3.43832	3.49081	3.64829	3.70079	3.72703	3.67454	3.64829	3.70079		3.62205	50		53
1963		125	122	121	124	127	126	128	131	128	135	147		152	378000	1963	3.30688	3.22751	3.20106	3.28042	3.35979	3.33333	3.38624	3.46561	3.38624	3.57143	3.88889		4.02116	51		54
1962		105	112	116	116	117	125	125	127	128	129	142		144	380000	1962	2.76316	2.94737	3.05263	3.05263	3.07895	3.28947	3.28947	3.34211	3.36842	3.39474	3.73684		3.78947	52		55
1961		98	102	109	107	105	113	113	116	116	118	131		130	378000	1961	2.59259	2.69841	2.8836	2.83069	2.77778	2.98942	2.98942	3.06878	3.06878	3.12169	3.46561		3.43915	53		56
1960		88	89	87	95	97	103	106	109	107	107	120		115	365000	1960	2.41096	2.43836	2.38356	2.60274	2.65753	2.82192	2.90411	2.9863	2.93151	2.93151	3.28767		3.15068	54		57
1959		88	91	95	99	101	100	103	101	102	102	100		103	351000	1959	2.50712	2.59259	2.70655	2.82051	2.87749	2.849	2.93447	2.87749	2.90598	2.90598	2.849		2.93447	55		58
1958		83	89	88	88	89	95	97	98	103	103	115		109	352000	1958	2.35795	2.52841	2.5	2.5	2.52841	2.69886	2.75568	2.78409	2.92614	2.92614	3.26705		3.09659	56		59
1957		76	82	84	87	87	92	93	95	95	96	107		112	341000	1957	2.22874	2.40469	2.46334	2.55132	2.55132	2.69795	2.72727	2.78592	2.78592	2.81525	3.13783		3.28446	57		60
1956		60	60	58	59	60	65	62	60	59	60	69		68	325000	1956	1.84615	1.84615	1.78462	1.81538	1.84615	2	1.90769	1.84615	1.81538	1.84615	2.12308		2.09231	58		61
1955		56	53	64	60	64	69	70	73	71	73	86		83	305000	1955	1.83607	1.7377	2.09836	1.96721	2.09836	2.2623	2.29508	2.39344	2.32787	2.39344	2.81967		2.72131	59		62
1954		47	50	51	51	47	54	56	58	60	60	62		59	304000	1954	1.54605	1.64474	1.67763	1.67763	1.54605	1.77632	1.84211	1.90789	1.97368	1.97368	2.03947		1.94079	60		63
1953		42	44	45	46	46	49	48	51	52	52	54		48	290000	1953	1.44828	1.51724	1.55172	1.58621	1.58621	1.68966	1.65517	1.75862	1.7931	1.7931	1.86207		1.65517	61		64
1952		28	31	34	37	39	41	46	46	47	47	48		45	269000	1952	1.04089	1.15242	1.26394	1.37546	1.44981	1.52416	1.71004	1.71004	1.74721	1.74721	1.78439		1.67286	62		65
1951		31	30	32	31	34	32	32	33	32	32	33		34	250000	1951	1.24	1.2	1.28	1.24	1.36	1.28	1.28	1.32	1.28	1.28	1.32		1.36	63		66
1950		28	29	32	31	33	31	32	29	29	30	39		38	245000	1950	1.14286	1.18367	1.30612	1.26531	1.34694	1.26531	1.30612	1.18367	1.18367	1.22449	1.59184		1.55102	64		67
1949		26	24	23	22	22	25	24	24	26	26	35		29	243000	1949	1.06996	0.987654	0.946502	0.90535	0.90535	1.02881	0.987654	0.987654	1.06996	1.06996	1.44033		1.19342	65		68
1948		25	20	19	21	23	23	25	25	26	26	30		23	243000	1948	1.02881	0.823045	0.781893	0.864198	0.946502	0.946502	1.02881	1.02881	1.06996	1.06996	1.23457		0.946502	66		69
1947		18	18	16	19	22	21	21	23	20	20	24		17	232000	1947	0.775862	0.775862	0.689655	0.818966	0.948276	0.905172	0.905172	0.991379	0.862069	0.862069	1.03448		0.732759	67		70
1946		16	16	15	17	17	18	19	19	17	17	15		14	201000	1946	0.79602	0.79602	0.746269	0.845771	0.845771	0.895522	0.945274	0.945274	0.845771	0.845771	0.746269		0.696517	68		71
1945		13	12	12	12	13	12	14	15	14	14	12		10	182000	1945	0.714286	0.659341	0.659341	0.659341	0.714286	0.659341	0.769231	0.824176	0.769231	0.769231	0.659341		0.549451	69		72
1944		7	6	6	7	7	7	7	9	8	9	11		10	177000	1944	0.39548	0.338983	0.338983	0.39548	0.39548	0.39548	0.39548	0.508475	0.451977	0.508475	0.621469		0.564972	70		73
1943		13	14	15	14	14	14	15	14	14	12	14		10	164000	1943	0.792683	0.853659	0.914634	0.853659	0.853659	0.853659	0.914634	0.853659	0.853659	0.731707	0.853659		0.609756	71		74
1942		5	5	5	5	5	7	6	6	6	6	3		4	140000	1942	0.357143	0.357143	0.357143	0.357143	0.357143	0.5	0.428571	0.428571	0.428571	0.428571	0.214286		0.285714	72		75
1941		7	7	8	6	7	7	8	8	9	8	10		7	119000	1941	0.588235	0.588235	0.672269	0.504202	0.588235	0.588235	0.672269	0.672269	0.756303	0.672269	0.840336		0.588235	73		76
1940		2	2	2	3	4	3	3	3	3	3	3		3	112000	1940	0.178571	0.178571	0.178571	0.267857	0.357143	0.267857	0.267857	0.267857	0.267857	0.267857	0.267857		0.267857	74		77
1939		5	5	5	5	4	4	4	4	4	4	2		2	104000	1939	0.480769	0.480769	0.480769	0.480769	0.384615	0.384615	0.384615	0.384615	0.384615	0.384615	0.192308		0.192308	75		78
1938		5	6	6	6	5	5	5	5	5	5	4		4	102000	1938	0.490196	0.588235	0.588235	0.588235	0.490196	0.490196	0.490196	0.490196	0.490196	0.490196	0.392157		0.392157	76		79
1937		2	3	3	3	3	3	3	4	4	4	2		2	94000	1937	0.212766	0.319149	0.319149	0.319149	0.319149	0.319149	0.319149	0.425532	0.425532	0.425532	0.212766		0.212766	77		80
1936		2	3	3	3	3	3	3	3	3	3	2		2	84000	1936	0.238095	0.357143	0.357143	0.357143	0.357143	0.357143	0.357143	0.357143	0.357143	0.357143	0.238095		0.238095	78		81
1935		1	1	1	1	1	2	2	2	2	2	1		1	80000	1935	0.125	0.125	0.125	0.125	0.125	0.25	0.25	0.25	0.25	0.25	0.125		0.125	79		82
1934		4	4	4	3	4	3	3	3	3	3	4		3	78000	1934	0.512821	0.512821	0.512821	0.384615	0.512821	0.384615	0.384615	0.384615	0.384615	0.384615	0.512821		0.384615	80		83
1933		2	2	2	2	2	2	2	2	2	2	1		1	75000	1933	0.266667	0.266667	0.266667	0.266667	0.266667	0.266667	0.266667	0.266667	0.266667	0.266667	0.133333		0.133333	81		84
1932		1	0	0	0	0	1	1	1	1	1	1		0	78000	1932	0.128205	0	0	0	0	0.128205	0.128205	0.128205	0.128205	0.128205	0.128205		0	82		85
1931		0	0	0	0	0	0	1	1	1	1	1		1	82000	1931	0	0	0	0	0	0	0.121951	0.121951	0.121951	0.121951	0.121951		0.121951	83		86
