# Supplementary material for: California Autism Prevalence Trends from 1931 to 2014 and Comparison to National ASD Data from IDEA and ADDM
Source: J Autism Dev Disord. 2018 Jul 5;48(12):4103–17. doi: 10.1007/s10803-018-3670-2 (PMC6223814; doi:10.1007/s10803-018-3670-2)
Supplement: Supplementary file 3 — Supplementary File S3 is the same as Supplementary File S2, except the IDEA data are in units of prevalence, i.e., autism count per 10,000 (XLSX 144 KB) [file 10803_2018_3670_MOESM3_ESM.xlsx]

## Sheet: Age5
ST	State\Report Year	1991	1992	1993	1994	1995	1996	1997	1998	1999	2000	2001	2002	2003	2004	2005	2006	2007	2008	2009	2010	2011
AL	Alabama	NaN	NaN	NaN	NaN	NaN	NaN	NaN	NaN	NaN	7	9	11	13	14	13	16	18	22	27	33	29		Autism per 10,000 calculated from IDEA/NCES
AK	Alaska	NaN	NaN	NaN	NaN	NaN	NaN	NaN	NaN	NaN	12	8	10	13	NaN	14	NaN	14	14	33	39	41		IDEA counts used in numerator
AZ	Arizona	NaN	NaN	NaN	NaN	NaN	NaN	NaN	NaN	NaN	14	18	21	21	28	34	NaN	42	NaN	55	NaN	NaN		NCES public school populations used in denominator
AR	Arkansas	NaN	NaN	NaN	NaN	NaN	NaN	NaN	NaN	NaN	15	15	14	14	18	17	29	35	34	39	41	51
CA	California	NaN	NaN	NaN	NaN	NaN	NaN	NaN	NaN	NaN	31	37	42	50	56	68	73	83	99	98	107	105
CO	Colorado	NaN	NaN	NaN	NaN	NaN	NaN	NaN	NaN	NaN	6	5	5	9	10	11	19	21	26	23	32	28
CT	Connecticut	NaN	NaN	NaN	NaN	NaN	NaN	NaN	NaN	NaN	20	21	23	33	41	42	55	70	73	77	80	86
DE	Delaware	NaN	NaN	NaN	NaN	NaN	NaN	NaN	NaN	NaN	39	30	45	37	50	51	58	65	67	47	57	78
DC	District of Columbia	NaN	NaN	NaN	NaN	NaN	NaN	NaN	NaN	NaN	21	29	33	12	20	NaN	45	47	49	52	NaN	90
FL	Florida	NaN	NaN	NaN	NaN	NaN	NaN	NaN	NaN	NaN	22	23	27	29	31	36	42	44	56	59	66	67
GA	Georgia	NaN	NaN	NaN	NaN	NaN	NaN	NaN	NaN	NaN	16	17	19	20	24	25	27	27	31	29	31	29
HI	Hawaii	NaN	NaN	NaN	NaN	NaN	NaN	NaN	NaN	NaN	24	36	34	46	40	43	47	44	54	56	56	62
ID	Idaho	NaN	NaN	NaN	NaN	NaN	NaN	NaN	NaN	NaN	9	9	10	18	18	16	23	31	27	38	38	27
IL	Illinois	NaN	NaN	NaN	NaN	NaN	NaN	NaN	NaN	NaN	23	24	23	30	34	39	38	46	51	44	48	49
IN	Indiana	NaN	NaN	NaN	NaN	NaN	NaN	NaN	NaN	NaN	30	32	39	47	50	54	55	65	69	71	73	68
IA	Iowa	NaN	NaN	NaN	NaN	NaN	NaN	NaN	NaN	NaN	17	4	12	13	14	13	10	11	8	8	9	9
KS	Kansas	NaN	NaN	NaN	NaN	NaN	NaN	NaN	NaN	NaN	16	12	20	18	20	27	21	21	31	27	35	37
KY	Kentucky	NaN	NaN	NaN	NaN	NaN	NaN	NaN	NaN	NaN	16	16	16	21	22	27	25	32	36	41	39	43
LA	Louisiana	NaN	NaN	NaN	NaN	NaN	NaN	NaN	NaN	NaN	10	14	13	19	24	25	25	24	34	31	31	37
ME	Maine	NaN	NaN	NaN	NaN	NaN	NaN	NaN	NaN	NaN	48	44	60	65	79	89	114	120	128	139	119	147
MD	Maryland	NaN	NaN	NaN	NaN	NaN	NaN	NaN	NaN	NaN	28	34	43	48	50	50	52	54	54	58	57	56
MA	Massachusetts	NaN	NaN	NaN	NaN	NaN	NaN	NaN	NaN	NaN	11	38	45	58	63	73	84	101	108	116	122	121
MI	Michigan	NaN	NaN	NaN	NaN	NaN	NaN	NaN	NaN	NaN	24	27	28	32	37	42	46	52	57	52	54	57
MN	Minnesota	NaN	NaN	NaN	NaN	NaN	NaN	NaN	NaN	NaN	31	32	48	57	73	87	94	105	110	116	104	103
MS	Mississippi	NaN	NaN	NaN	NaN	NaN	NaN	NaN	NaN	NaN	4	5	7	9	5	8	12	15	20	20	22	30
MO	Missouri	NaN	NaN	NaN	NaN	NaN	NaN	NaN	NaN	NaN	21	16	16	23	28	29	28	33	34	35	36	43
MT	Montana	NaN	NaN	NaN	NaN	NaN	NaN	NaN	NaN	NaN	11	7	6	6	NaN	15	25	26	22	23	30	24
NE	Nebraska	NaN	NaN	NaN	NaN	NaN	NaN	NaN	NaN	NaN	11	11	17	22	26	31	33	45	38	41	50	46
NV	Nevada	NaN	NaN	NaN	NaN	NaN	NaN	NaN	NaN	NaN	15	22	29	41	37	55	68	69	69	76	76	83
NH	New Hampshire	NaN	NaN	NaN	NaN	NaN	NaN	NaN	NaN	NaN	19	27	33	32	41	46	46	80	76	74	67	81
NJ	New Jersey	NaN	NaN	NaN	NaN	NaN	NaN	NaN	NaN	NaN	44	50	51	61	70	79	89	104	105	110	119	107
NM	New Mexico	NaN	NaN	NaN	NaN	NaN	NaN	NaN	NaN	NaN	3	1	8	10	11	18	20	22	33	37	9	10
NY	New York	NaN	NaN	NaN	NaN	NaN	NaN	NaN	NaN	NaN	12	31	NaN	NaN	NaN	NaN	82	92	88	91	91	91
NC	North Carolina	NaN	NaN	NaN	NaN	NaN	NaN	NaN	NaN	NaN	13	16	17	22	25	27	30	37	44	48	45	51
ND	North Dakota	NaN	NaN	NaN	NaN	NaN	NaN	NaN	NaN	NaN	13	10	16	13	18	23	32	45	29	25	24	37
OH	Ohio	NaN	NaN	NaN	NaN	NaN	NaN	NaN	NaN	NaN	12	12	12	11	12	13	13	19	49	57	43	56
OK	Oklahoma	NaN	NaN	NaN	NaN	NaN	NaN	NaN	NaN	NaN	1	3	2	4	3	5	7	10	13	12	15	17
OR	Oregon	NaN	NaN	NaN	NaN	NaN	NaN	NaN	NaN	NaN	51	57	65	75	72	89	94	104	107	100	110	105
PA	Pennsylvania	NaN	NaN	NaN	NaN	NaN	NaN	NaN	NaN	NaN	23	32	39	52	52	65	82	85	97	97	108	106
RI	Rhode Island	NaN	NaN	NaN	NaN	NaN	NaN	NaN	NaN	NaN	12	34	28	30	46	55	47	57	76	79	86	74
SC	South Carolina	NaN	NaN	NaN	NaN	NaN	NaN	NaN	NaN	NaN	12	15	21	21	20	27	26	31	39	45	44	48
SD	South Dakota	NaN	NaN	NaN	NaN	NaN	NaN	NaN	NaN	NaN	17	19	22	33	33	31	37	45	41	39	43	57
TN	Tennessee	NaN	NaN	NaN	NaN	NaN	NaN	NaN	NaN	NaN	9	11	13	17	20	22	27	29	34	38	35	40
TX	Texas	NaN	NaN	NaN	NaN	NaN	NaN	NaN	NaN	NaN	19	19	19	25	27	31	35	37	45	49	45	47
UT	Utah	NaN	NaN	NaN	NaN	NaN	NaN	NaN	NaN	NaN	8	12	14	16	22	25	29	26	33	31	35	30
VT	Vermont	NaN	NaN	NaN	NaN	NaN	NaN	NaN	NaN	NaN	5	6	19	25	43	30	40	NaN	NaN	26	56	NaN
VA	Virginia	NaN	NaN	NaN	NaN	NaN	NaN	NaN	NaN	NaN	18	20	27	29	33	36	34	44	54	55	55	58
WA	Washington	NaN	NaN	NaN	NaN	NaN	NaN	NaN	NaN	NaN	3	9	10	15	21	22	29	36	43	46	45	49
WV	West Virginia	NaN	NaN	NaN	NaN	NaN	NaN	NaN	NaN	NaN	6	6	12	11	14	13	NaN	19	25	20	26	24
WI	Wisconsin	NaN	NaN	NaN	NaN	NaN	NaN	NaN	NaN	NaN	24	28	29	31	37	42	45	49	52	54	56	56
WY	Wyoming	NaN	NaN	NaN	NaN	NaN	NaN	NaN	NaN	NaN	18	12	16	21	22	31	24	25	32	42	NaN	61

## Sheet: Age6
ST	State\Report Year	1991	1992	1993	1994	1995	1996	1997	1998	1999	2000	2001	2002	2003	2004	2005	2006	2007	2008	2009	2010	2011
AL	Alabama	NaN	3	3	5	8	7	9	10	10	8	12	15	19	23	22	24	28	32	39	47	51		Autism per 10,000 calculated from IDEA/NCES
AK	Alaska	1	2	6	7	8	9	20	23	26	31	22	29	26	36	27	28	34	45	38	48	49		IDEA counts used in numerator
AZ	Arizona	3	5	5	6	7	9	13	18	16	20	22	27	34	36	47	53	64	65	77	76	75		NCES public school populations used in denominator
AR	Arkansas	2	2	6	9	8	14	16	23	21	28	24	24	25	25	31	28	46	58	55	57	66
CA	California	NaN	4	5	7	10	14	18	24	28	32	36	41	48	56	64	73	84	96	111	112	114
CO	Colorado	NaN	0	1	1	2	5	5	8	7	10	12	12	16	19	23	25	32	39	45	45	48
CT	Connecticut	2	6	7	10	15	15	21	28	29	33	37	42	46	57	73	80	90	102	116	111	127
DE	Delaware	NaN	10	1	10	15	24	32	31	34	24	29	33	35	37	49	58	60	65	68	57	86
DC	District of Columbia	NaN	NaN	NaN	3	5	8	8	11	14	18	28	27	19	NaN	32	NaN	38	70	62	78	75
FL	Florida	NaN	4	5	10	9	13	16	23	23	26	29	31	34	39	44	52	61	68	83	87	95
GA	Georgia	NaN	2	3	6	8	12	16	17	18	24	29	29	34	32	39	42	44	43	49	44	44
HI	Hawaii	NaN	7	5	11	12	9	13	20	15	28	35	44	39	51	46	53	54	58	78	66	77
ID	Idaho	1	3	2	4	7	12	11	11	14	15	12	17	16	27	35	30	34	43	49	58	48
IL	Illinois	NaN	0	1	6	9	14	18	21	26	31	32	33	39	46	52	61	64	63	69	63	68
IN	Indiana	3	3	6	10	11	14	18	25	29	32	41	45	53	58	64	70	73	85	91	89	92
IA	Iowa	NaN	1	4	6	7	10	12	14	9	10	12	16	19	19	19	16	13	10	10	11	11
KS	Kansas	NaN	4	2	4	5	7	12	14	22	25	23	26	26	25	28	40	35	35	49	39	53
KY	Kentucky	NaN	1	5	7	11	13	17	20	18	19	19	19	21	27	25	43	36	41	46	47	52
LA	Louisiana	NaN	8	10	10	9	12	14	18	18	17	19	27	22	26	30	31	32	34	43	40	39
ME	Maine	3	4	9	8	10	12	21	28	28	39	55	59	70	81	91	104	128	136	152	165	138
MD	Maryland	NaN	1	5	6	10	15	22	29	29	36	35	42	55	61	69	69	81	91	90	85	81
MA	Massachusetts	NaN	4	4	5	4	4	4	4	4	4	41	40	58	64	69	84	93	111	119	131	131
MI	Michigan	3	2	5	11	12	18	18	27	27	32	34	38	41	49	53	60	68	72	77	72	72
MN	Minnesota	6	6	8	9	15	17	22	32	38	40	58	56	78	80	95	115	120	140	145	143	135
MS	Mississippi	NaN	NaN	0	1	4	4	5	6	5	7	6	10	14	16	12	15	22	23	33	29	35
MO	Missouri	5	5	6	8	12	12	16	21	27	30	34	30	39	50	53	60	60	72	76	76	82
MT	Montana	NaN	4	8	13	10	6	16	9	11	22	20	30	19	NaN	27	33	40	43	39	59	28
NE	Nebraska	NaN	NaN	3	4	6	9	12	17	15	16	17	16	22	33	32	41	44	54	55	48	67
NV	Nevada	NaN	1	1	5	9	8	6	13	19	21	26	34	40	48	50	63	80	87	93	101	106
NH	New Hampshire	NaN	NaN	NaN	1	3	11	13	21	16	17	16	25	31	31	37	47	55	66	71	75	78
NJ	New Jersey	4	8	10	11	15	19	28	37	41	47	51	59	63	75	86	100	112	115	130	128	132
NM	New Mexico	2	0	2	1	3	6	5	7	6	6	7	5	13	14	17	24	26	34	38	66	75
NY	New York	NaN	8	9	9	12	12	16	20	24	31	36	42	49	53	59	65	91	95	99	100	102
NC	North Carolina	11	9	11	13	16	19	21	23	27	26	21	24	27	33	36	38	40	53	61	65	63
ND	North Dakota	NaN	NaN	1	3	3	7	20	12	13	16	24	18	27	22	NaN	30	45	58	46	39	35
OH	Ohio	NaN	0	1	1	2	3	6	12	17	22	24	34	40	45	47	58	59	66	83	84	81
OK	Oklahoma	NaN	1	2	6	6	8	10	12	12	13	18	7	8	9	7	8	14	19	23	22	28
OR	Oregon	1	1	4	25	49	38	41	52	59	53	59	65	76	88	85	107	106	124	130	119	121
PA	Pennsylvania	NaN	5	4	11	12	15	18	27	27	32	34	41	51	65	71	81	97	111	124	123	140
RI	Rhode Island	1	4	4	10	11	13	18	29	20	27	34	45	42	53	66	85	92	64	100	87	111
SC	South Carolina	2	2	1	2	3	10	10	13	15	17	20	20	29	32	34	39	45	41	53	56	61
SD	South Dakota	5	4	4	8	9	5	13	13	21	25	31	29	33	42	45	52	39	57	59	49	61
TN	Tennessee	4	3	6	5	6	7	9	12	9	11	12	17	19	26	27	32	41	41	53	52	51
TX	Texas	NaN	5	6	7	7	12	14	17	20	23	25	26	29	36	38	44	52	56	66	69	68
UT	Utah	NaN	2	4	5	4	9	14	21	21	22	21	18	23	28	28	38	43	46	46	46	49
VT	Vermont	NaN	NaN	4	2	4	7	9	13	18	17	18	15	21	31	43	34	NaN	NaN	64	47	66
VA	Virginia	8	8	9	8	13	12	19	21	22	22	26	32	37	40	46	52	58	72	86	90	90
WA	Washington	NaN	5	2	6	7	10	16	21	22	17	18	20	22	30	36	42	48	57	62	65	65
WV	West Virginia	3	2	5	4	9	6	9	15	14	23	22	27	35	28	36	42	50	54	64	54	55
WI	Wisconsin	NaN	NaN	0	6	10	15	18	25	31	34	41	47	49	65	70	76	81	91	96	90	100
WY	Wyoming	NaN	5	1	NaN	3	14	4	15	17	15	22	15	26	35	30	42	NaN	50	42	NaN	69

## Sheet: Age7
ST	State\Report Year	1991	1992	1993	1994	1995	1996	1997	1998	1999	2000	2001	2002	2003	2004	2005	2006	2007	2008	2009	2010	2011
AL	Alabama	NaN	2	4	4	6	8	9	14	15	16	13	19	23	27	31	33	36	42	42	55	60		Autism per 10,000 calculated from IDEA/NCES
AK	Alaska	NaN	1	5	12	10	9	9	21	28	25	26	24	25	30	39	34	38	46	61	46	62		IDEA counts used in numerator
AZ	Arizona	4	4	5	4	6	10	11	12	19	18	23	27	31	39	44	53	64	70	78	88	86		NCES public school populations used in denominator
AR	Arkansas	0	1	2	10	10	11	14	19	29	24	27	28	29	31	29	41	37	55	69	72	72
CA	California	NaN	4	5	6	9	12	16	20	27	31	37	41	46	54	64	71	82	94	107	119	122
CO	Colorado	NaN	0	0	2	2	2	6	6	11	9	11	13	16	18	23	29	31	37	43	56	53
CT	Connecticut	4	2	8	9	12	19	18	26	33	30	38	44	52	53	69	82	91	106	117	125	124
DE	Delaware	NaN	NaN	NaN	20	13	18	24	32	33	35	22	39	36	44	47	55	68	77	66	76	65
DC	District of Columbia	NaN	NaN	NaN	6	12	11	13	12	9	23	26	35	44	38	43	NaN	NaN	53	92	83	88
FL	Florida	NaN	4	6	7	11	11	15	18	25	25	28	34	36	39	45	49	58	74	79	94	97
GA	Georgia	NaN	4	2	4	6	10	14	18	21	23	30	35	39	44	45	54	58	58	54	64	60
HI	Hawaii	NaN	4	7	5	10	14	9	16	25	18	33	47	44	45	58	49	54	58	61	77	73
ID	Idaho	3	2	4	6	5	8	11	12	15	19	19	20	23	23	37	41	42	47	59	63	70
IL	Illinois	NaN	1	1	6	9	11	17	22	26	31	32	36	39	44	52	61	70	76	75	82	78
IN	Indiana	3	6	4	11	13	15	19	25	31	39	44	52	56	66	74	79	88	94	100	108	109
IA	Iowa	NaN	1	4	6	8	10	13	14	15	11	12	23	24	23	23	17	18	12	12	12	12
KS	Kansas	NaN	1	5	5	5	5	9	17	17	27	28	28	28	33	31	37	45	44	43	59	49
KY	Kentucky	NaN	1	2	6	7	10	16	21	25	20	23	24	27	29	35	35	51	45	54	55	57
LA	Louisiana	NaN	8	10	11	11	12	14	16	22	22	21	23	32	28	33	35	37	41	41	50	49
ME	Maine	2	2	8	9	11	16	14	26	34	31	42	62	69	82	95	105	116	142	152	168	176
MD	Maryland	NaN	1	5	7	9	13	19	25	35	33	43	44	53	66	73	81	85	104	104	105	102
MA	Massachusetts	NaN	6	6	6	6	6	6	6	5	5	41	46	54	65	75	81	95	106	121	134	145
MI	Michigan	2	3	3	13	14	14	22	24	31	32	38	42	45	50	65	68	75	85	85	90	87
MN	Minnesota	3	7	7	9	12	20	22	31	41	54	63	83	82	108	120	129	154	157	178	178	176
MS	Mississippi	NaN	NaN	1	2	4	7	5	9	8	7	13	14	16	19	21	21	25	34	37	48	43
MO	Missouri	6	5	7	8	10	12	15	20	25	29	33	41	38	49	61	69	73	76	86	95	94
MT	Montana	NaN	NaN	4	8	12	13	5	19	11	15	28	25	35	22	NaN	29	38	48	51	48	39
NE	Nebraska	NaN	NaN	3	7	5	7	11	16	21	17	16	22	21	31	43	43	56	56	69	65	61
NV	Nevada	NaN	NaN	1	2	6	12	9	7	18	25	24	28	41	45	50	58	72	84	98	96	110
NH	New Hampshire	NaN	NaN	NaN	NaN	4	6	15	19	28	23	24	25	31	41	39	44	58	65	76	78	90
NJ	New Jersey	4	6	11	12	12	15	21	31	40	43	52	55	65	69	79	92	104	107	125	138	138
NM	New Mexico	1	0	1	2	4	4	7	7	6	10	10	8	9	15	20	22	30	34	40	44	47
NY	New York	NaN	5	6	6	8	8	10	13	16	20	23	27	32	35	39	43	84	95	105	103	105
NC	North Carolina	11	14	9	12	14	17	21	24	29	29	31	31	33	37	44	49	51	56	68	78	83
ND	North Dakota	NaN	2	3	2	3	3	8	22	11	17	21	30	23	29	NaN	27	46	55	74	47	55
OH	Ohio	NaN	0	1	2	2	2	5	10	15	23	30	32	43	49	58	62	66	73	88	98	100
OK	Oklahoma	NaN	1	4	4	7	8	12	14	16	17	17	18	12	11	15	16	17	23	26	27	31
OR	Oregon	0	1	5	26	52	36	45	53	60	65	58	70	78	88	103	107	126	118	136	144	131
PA	Pennsylvania	NaN	5	4	10	13	13	18	22	32	33	37	42	50	61	76	84	96	115	124	142	144
RI	Rhode Island	2	1	3	4	12	15	12	19	33	27	38	49	54	51	74	98	106	109	71	116	109
SC	South Carolina	3	3	3	2	4	8	12	13	18	18	21	23	25	35	36	38	46	53	48	62	68
SD	South Dakota	1	6	2	3	9	10	6	18	17	28	22	31	33	39	46	47	52	50	62	60	57
TN	Tennessee	4	6	5	7	7	8	8	12	15	13	15	21	22	29	32	37	44	51	53	62	63
TX	Texas	NaN	6	6	7	10	10	14	18	20	23	26	29	33	37	44	46	53	62	68	79	81
UT	Utah	NaN	2	3	4	5	6	10	14	20	25	27	24	25	30	35	42	45	58	57	60	59
VT	Vermont	NaN	NaN	5	5	6	2	9	16	23	40	21	25	27	26	36	48	NaN	NaN	73	97	75
VA	Virginia	9	8	9	9	9	14	15	20	24	26	26	32	39	45	52	57	68	74	92	118	124
WA	Washington	NaN	6	1	1	8	9	13	18	29	31	24	26	32	34	42	50	52	63	71	77	79
WV	West Virginia	4	5	4	5	6	12	9	12	18	17	29	24	31	38	32	46	48	58	56	71	63
WI	Wisconsin	NaN	NaN	NaN	7	8	14	19	21	33	37	43	52	55	60	74	81	86	96	105	112	108
WY	Wyoming	NaN	3	4	5	NaN	3	11	9	17	19	24	27	22	NaN	39	36	52	46	59	NaN	78

## Sheet: Age8
ST	State\Report Year	1991	1992	1993	1994	1995	1996	1997	1998	1999	2000	2001	2002	2003	2004	2005	2006	2007	2008	2009	2010	2011
AL	Alabama	0	0	2	6	5	7	9	11	16	17	19	15	24	27	32	40	43	47	57	56	66		Autism per 10,000 calculated from IDEA/NCES
AK	Alaska	1	2	2	4	12	8	8	11	21	29	30	25	28	36	38	46	41	47	58	66	69		IDEA counts used in numerator
AZ	Arizona	3	3	5	6	4	6	9	12	14	21	20	27	28	36	46	51	61	66	78	89	96		NCES public school populations used in denominator
AR	Arkansas	0	1	3	5	10	11	12	16	20	31	28	32	32	34	37	39	49	46	63	77	84
CA	California	NaN	3	5	6	8	10	13	17	22	30	34	39	43	50	59	68	78	89	101	110	125
CO	Colorado	NaN	0	NaN	0	2	2	4	7	8	12	8	12	18	17	22	27	34	38	42	51	61
CT	Connecticut	3	5	5	10	11	14	21	20	29	35	34	45	45	56	60	84	92	104	116	124	132
DE	Delaware	1	NaN	NaN	13	18	15	18	23	33	34	39	31	44	46	49	57	50	72	92	76	79
DC	District of Columbia	NaN	NaN	NaN	6	13	11	12	15	3	34	26	25	30	39	57	55	NaN	84	74	109	96
FL	Florida	NaN	3	5	8	8	12	12	17	20	25	26	30	32	35	39	46	50	63	76	83	98
GA	Georgia	NaN	3	3	4	5	7	12	15	20	23	25	33	41	42	53	52	62	70	69	66	80
HI	Hawaii	NaN	4	5	6	5	11	13	11	17	33	25	44	55	47	54	71	49	60	64	66	77
ID	Idaho	1	3	3	5	7	7	9	13	17	17	23	29	30	30	26	43	49	52	61	75	72
IL	Illinois	NaN	0	1	6	8	10	13	18	24	29	29	37	40	43	49	57	66	75	82	85	94
IN	Indiana	2	5	6	9	13	15	19	23	32	39	49	54	63	64	77	86	93	104	109	109	124
IA	Iowa	NaN	2	3	6	11	9	10	14	15	16	14	27	29	25	26	23	20	14	14	15	14
KS	Kansas	NaN	3	4	8	8	6	6	11	20	22	30	30	31	32	39	34	43	51	50	50	65
KY	Kentucky	NaN	1	1	2	6	9	12	17	25	25	26	27	28	31	34	39	41	59	54	63	65
LA	Louisiana	NaN	9	9	11	12	12	12	15	17	22	23	22	24	35	28	33	39	42	46	49	60
ME	Maine	2	4	3	8	10	16	17	15	29	37	37	48	68	71	88	105	125	122	150	159	174
MD	Maryland	NaN	0	4	7	11	11	15	19	27	40	37	50	53	62	74	83	91	96	113	117	115
MA	Massachusetts	NaN	7	7	7	7	7	7	7	6	6	42	46	54	58	70	80	88	107	113	130	146
MI	Michigan	2	3	4	11	14	14	17	27	27	35	35	43	49	54	62	74	79	90	96	101	102
MN	Minnesota	5	6	7	8	10	15	21	26	37	48	62	71	95	104	121	134	148	168	171	193	196
MS	Mississippi	NaN	NaN	1	3	3	5	9	8	10	11	14	15	17	19	24	28	29	35	48	52	59
MO	Missouri	6	6	7	8	9	10	14	20	20	28	33	37	45	43	54	68	71	80	85	95	103
MT	Montana	NaN	1	2	7	9	14	10	8	18	13	16	27	32	36	24	NaN	33	45	49	51	29
NE	Nebraska	NaN	NaN	NaN	4	7	6	10	11	16	22	22	26	30	25	41	49	48	69	71	80	78
NV	Nevada	NaN	NaN	3	1	2	6	12	11	6	19	23	26	32	41	48	53	62	73	89	101	107
NH	New Hampshire	NaN	NaN	NaN	NaN	2	5	7	18	22	35	31	28	29	40	48	43	61	73	77	85	94
NJ	New Jersey	3	6	7	11	12	13	15	20	34	42	46	53	58	66	71	86	95	103	118	130	146
NM	New Mexico	1	0	2	2	3	6	5	7	9	6	10	12	10	14	15	24	31	39	41	47	56
NY	New York	NaN	8	9	10	12	13	16	20	24	30	34	40	47	52	58	65	79	89	101	104	107
NC	North Carolina	8	10	13	10	13	16	18	22	26	26	34	36	40	44	53	60	67	72	77	94	104
ND	North Dakota	NaN	1	4	3	2	2	2	10	21	14	20	21	28	35	36	39	34	54	72	87	59
OH	Ohio	NaN	0	1	1	2	3	4	9	14	20	29	35	39	49	56	67	66	73	88	97	110
OK	Oklahoma	NaN	1	2	4	4	8	11	12	15	17	21	22	28	32	36	46	46	33	30	35	37
OR	Oregon	1	0	7	23	48	37	40	53	58	63	70	71	82	93	101	121	124	138	130	149	159
PA	Pennsylvania	NaN	2	3	10	11	14	15	20	25	34	36	43	47	55	69	84	92	107	125	135	153
RI	Rhode Island	NaN	2	1	3	7	16	14	19	23	36	29	38	52	57	55	84	116	119	116	98	131
SC	South Carolina	3	3	3	4	3	7	8	15	14	17	18	24	24	26	37	37	44	47	56	55	74
SD	South Dakota	2	2	5	4	4	12	13	8	18	25	24	27	32	34	40	51	56	56	52	70	73
TN	Tennessee	4	5	6	6	7	7	10	9	14	17	14	19	26	25	33	40	45	51	60	62	74
TX	Texas	NaN	5	7	7	8	11	12	16	19	23	25	30	34	38	42	49	52	61	69	75	88
UT	Utah	NaN	2	3	3	5	5	7	13	18	22	29	30	29	33	38	44	49	60	69	68	76
VT	Vermont	NaN	1	1	7	9	5	9	13	17	27	44	20	34	37	23	37	NaN	NaN	98	97	119
VA	Virginia	8	10	7	11	11	13	17	18	24	26	33	34	41	46	56	62	70	84	96	113	128
WA	Washington	NaN	7	1	1	3	9	10	16	22	30	34	29	35	41	43	51	59	65	75	87	91
WV	West Virginia	2	5	5	5	5	6	11	11	14	21	20	27	26	34	42	38	49	52	63	61	76
WI	Wisconsin	NaN	0	NaN	7	9	10	16	23	26	38	42	49	58	62	67	80	85	94	107	110	122
WY	Wyoming	NaN	2	4	4	4	1	3	13	12	20	25	27	33	30	30	30	55	63	63	NaN	91

## Sheet: Age9
ST	State\Report Year	1991	1992	1993	1994	1995	1996	1997	1998	1999	2000	2001	2002	2003	2004	2005	2006	2007	2008	2009	2010	2011
AL	Alabama	NaN	2	1	4	7	5	9	8	13	18	20	23	22	32	35	39	48	58	61	73	77		Autism per 10,000 calculated from IDEA/NCES
AK	Alaska	NaN	NaN	2	2	6	12	12	9	11	24	34	35	29	35	39	49	54	51	56	78	79		IDEA counts used in numerator
AZ	Arizona	2	3	3	5	6	6	8	10	12	15	22	23	29	33	40	48	57	63	74	84	97		NCES public school populations used in denominator
AR	Arkansas	1	1	2	5	6	11	11	13	19	21	32	30	34	34	39	41	46	52	52	69	86
CA	California	NaN	3	4	5	7	8	11	14	18	24	33	36	42	47	54	64	75	83	94	104	117
CO	Colorado	NaN	0	1	1	1	2	3	4	9	10	12	10	14	23	22	27	32	38	44	48	62
CT	Connecticut	3	5	6	7	11	13	17	22	21	33	38	40	48	52	65	69	87	99	115	126	132
DE	Delaware	NaN	NaN	NaN	13	15	20	15	16	22	31	38	46	32	48	44	53	57	50	74	85	86
DC	District of Columbia	NaN	NaN	NaN	5	14	13	11	11	2	14	43	26	32	NaN	52	63	42	NaN	80	80	129
FL	Florida	NaN	3	4	7	8	9	13	13	18	21	27	27	34	36	38	44	52	59	71	89	95
GA	Georgia	NaN	2	2	6	3	6	9	14	17	20	26	28	39	47	48	59	60	68	79	85	88
HI	Hawaii	NaN	1	3	4	7	6	14	11	13	18	41	35	44	55	52	56	73	52	54	69	65
ID	Idaho	2	1	4	3	6	7	10	9	13	19	23	29	35	42	42	33	51	59	67	80	84
IL	Illinois	NaN	NaN	0	6	7	9	12	16	21	26	27	36	41	44	48	54	63	74	83	90	100
IN	Indiana	2	3	6	9	12	16	17	21	27	35	45	56	63	73	75	87	97	106	116	117	120
IA	Iowa	NaN	1	6	5	9	11	11	11	13	14	15	28	31	30	24	25	23	16	16	16	16
KS	Kansas	NaN	1	5	6	10	7	6	7	13	23	25	33	33	36	35	44	41	49	59	54	61
KY	Kentucky	NaN	1	2	2	3	8	10	14	17	26	30	29	30	32	39	39	51	51	72	71	76
LA	Louisiana	NaN	6	10	9	12	13	12	14	16	16	23	27	24	28	35	37	37	44	49	57	61
ME	Maine	NaN	3	6	5	7	11	17	18	18	32	40	37	53	75	77	99	110	139	131	161	173
MD	Maryland	NaN	0	2	6	9	12	12	16	22	29	45	44	56	57	67	79	89	102	106	121	126
MA	Massachusetts	NaN	8	7	8	8	8	8	8	7	7	42	44	54	59	65	78	94	93	114	126	140
MI	Michigan	1	2	4	12	12	15	16	21	28	29	38	41	48	56	63	71	81	88	97	106	106
MN	Minnesota	3	5	7	8	10	13	17	24	30	44	59	73	86	99	116	135	148	165	182	182	206
MS	Mississippi	NaN	NaN	0	3	6	5	5	9	9	11	15	15	17	20	22	26	33	38	51	63	71
MO	Missouri	4	6	6	6	8	9	11	16	20	22	31	35	40	49	47	63	75	78	86	95	104
MT	Montana	NaN	2	2	NaN	7	8	12	13	8	21	12	19	21	31	39	NaN	24	34	45	58	35
NE	Nebraska	NaN	NaN	3	0	5	7	8	12	13	17	25	23	31	35	34	49	60	62	80	80	95
NV	Nevada	NaN	NaN	2	3	3	3	8	12	13	12	20	29	32	35	42	53	59	67	81	94	108
NH	New Hampshire	NaN	NaN	NaN	1	6	7	8	8	22	27	37	34	39	38	48	58	67	75	87	90	100
NJ	New Jersey	2	6	7	7	12	12	12	16	23	35	44	46	54	61	70	72	89	93	104	123	134
NM	New Mexico	1	1	1	3	5	5	5	7	7	9	8	14	16	13	15	19	29	35	45	48	55
NY	New York	NaN	8	10	12	15	17	20	25	29	35	42	48	56	62	70	79	76	82	92	100	109
NC	North Carolina	7	8	12	14	11	13	17	20	24	24	34	37	41	46	50	60	66	75	82	85	102
ND	North Dakota	NaN	1	3	11	2	5	3	2	11	20	13	25	26	37	38	40	59	44	63	76	102
OH	Ohio	NaN	0	1	1	1	3	5	6	12	18	24	36	42	45	58	63	69	72	88	98	103
OK	Oklahoma	NaN	NaN	2	3	4	4	8	11	14	17	19	23	27	32	37	41	50	55	65	68	90
OR	Oregon	NaN	1	3	19	43	34	40	46	55	62	68	80	74	93	104	112	130	130	143	139	159
PA	Pennsylvania	NaN	3	2	9	10	11	15	16	21	28	35	40	47	52	57	75	93	100	115	133	148
RI	Rhode Island	NaN	1	2	3	4	8	19	17	21	29	39	34	45	66	71	70	87	134	129	132	137
SC	South Carolina	2	3	4	4	4	5	8	9	16	16	21	18	23	24	29	38	40	46	50	61	63
SD	South Dakota	3	3	2	4	5	5	12	16	12	24	28	26	28	37	35	43	53	56	63	56	80
TN	Tennessee	4	5	4	6	6	8	9	10	10	14	19	18	23	30	29	39	47	53	65	70	72
TX	Texas	NaN	4	6	8	8	10	12	13	17	20	25	28	33	39	42	47	55	58	67	77	84
UT	Utah	NaN	3	3	4	4	6	6	7	14	18	27	29	34	34	38	42	46	53	68	71	79
VT	Vermont	NaN	NaN	1	4	11	11	14	11	14	23	35	54	24	40	38	26	NaN	NaN	96	127	112
VA	Virginia	7	8	8	8	11	12	13	18	23	27	30	39	40	50	57	67	80	85	98	117	122
WA	Washington	NaN	7	0	1	3	5	12	13	20	25	35	43	41	48	58	56	70	74	82	92	112
WV	West Virginia	2	6	6	3	5	5	8	12	7	12	22	20	26	29	34	41	39	48	52	71	65
WI	Wisconsin	NaN	0	0	5	8	12	11	18	26	31	41	48	53	64	68	75	84	93	102	116	118
WY	Wyoming	NaN	1	2	6	4	7	4	6	12	12	21	28	28	38	NaN	29	43	71	69	NaN	89

## Sheet: Age10
ST	State\Report Year	1991	1992	1993	1994	1995	1996	1997	1998	1999	2000	2001	2002	2003	2004	2005	2006	2007	2008	2009	2010	2011
AL	Alabama	NaN	1	2	1	5	8	6	9	10	12	19	21	25	22	34	37	44	54	66	67	82		Autism per 10,000 calculated from IDEA/NCES
AK	Alaska	NaN	1	3	2	3	8	12	11	13	14	25	36	36	32	42	45	52	60	57	62	74		IDEA counts used in numerator
AZ	Arizona	2	1	4	4	5	6	7	9	12	15	16	25	26	32	36	43	52	55	71	82	90		NCES public school populations used in denominator
AR	Arkansas	1	1	1	2	7	7	11	11	15	19	23	34	30	36	34	43	49	53	57	60	78
CA	California	NaN	3	3	4	6	8	9	12	16	20	26	35	39	45	50	58	69	80	88	98	112
CO	Colorado	NaN	0	1	1	1	2	4	3	5	9	10	14	12	17	26	23	28	38	41	52	55
CT	Connecticut	2	4	7	7	9	12	15	17	23	24	35	41	41	49	56	71	81	95	109	121	133
DE	Delaware	NaN	1	1	17	11	17	19	17	18	23	34	36	47	37	47	48	58	68	58	75	94
DC	District of Columbia	NaN	NaN	NaN	NaN	9	15	12	9	2	19	20	37	18	NaN	NaN	NaN	50	NaN	64	75	91
FL	Florida	NaN	3	3	6	8	7	9	12	13	17	21	29	29	35	37	38	46	57	64	76	92
GA	Georgia	NaN	2	1	3	5	5	7	9	14	17	22	29	33	42	51	53	62	64	71	84	94
HI	Hawaii	NaN	4	2	2	5	7	7	14	11	17	25	47	38	49	59	51	59	73	58	56	66
ID	Idaho	1	2	2	5	3	7	7	10	9	14	21	31	33	40	49	45	42	61	73	77	89
IL	Illinois	NaN	0	0	5	7	7	9	13	18	22	23	33	38	45	47	51	59	68	80	90	93
IN	Indiana	2	4	4	10	11	13	16	20	24	33	41	51	62	69	82	83	93	103	112	121	122
IA	Iowa	NaN	2	4	7	6	9	13	11	14	15	13	30	30	33	29	22	24	17	17	17	17
KS	Kansas	NaN	2	2	6	7	9	7	8	8	16	25	27	33	36	39	38	47	43	59	66	63
KY	Kentucky	NaN	1	2	2	4	2	9	11	14	20	28	30	31	33	34	42	42	55	57	75	73
LA	Louisiana	NaN	6	7	10	9	10	14	12	14	20	21	27	31	31	30	36	42	42	53	58	65
ME	Maine	1	2	3	6	6	9	13	18	20	22	36	43	41	57	78	85	107	120	143	143	167
MD	Maryland	NaN	1	2	4	9	10	14	13	20	27	34	52	52	60	63	70	83	97	108	107	123
MA	Massachusetts	NaN	8	8	8	8	8	8	8	8	8	37	44	55	58	64	73	86	102	100	128	139
MI	Michigan	1	2	3	12	13	13	17	20	23	30	31	41	47	51	64	69	78	88	93	103	113
MN	Minnesota	2	4	7	7	10	11	15	20	29	34	52	69	82	98	111	127	148	163	180	189	194
MS	Mississippi	NaN	NaN	0	2	5	7	6	5	9	9	11	16	14	18	21	23	30	38	53	61	76
MO	Missouri	2	4	7	7	6	9	11	12	17	22	28	34	37	45	52	51	68	78	84	94	100
MT	Montana	NaN	2	4	2	NaN	7	8	12	13	12	20	12	15	19	28	37	33	NaN	26	51	45
NE	Nebraska	NaN	NaN	1	3	2	5	9	8	12	14	18	25	24	33	41	42	54	57	69	89	85
NV	Nevada	NaN	1	2	2	4	4	5	8	13	14	13	24	29	32	41	42	61	61	74	86	98
NH	New Hampshire	NaN	NaN	NaN	NaN	2	7	8	11	9	26	29	40	37	40	44	60	63	63	82	82	107
NJ	New Jersey	1	5	6	7	7	11	11	14	19	24	35	43	49	54	62	70	75	84	93	110	124
NM	New Mexico	NaN	NaN	2	1	4	6	4	6	7	9	9	10	13	16	18	19	22	39	44	51	51
NY	New York	NaN	8	9	11	14	16	19	23	27	33	38	44	50	56	63	71	67	77	85	90	102
NC	North Carolina	7	7	9	12	14	11	14	18	21	21	30	37	38	43	49	55	64	72	80	87	92
ND	North Dakota	NaN	NaN	2	3	12	3	6	4	7	14	23	22	33	30	38	44	50	70	62	75	84
OH	Ohio	NaN	0	1	1	2	2	4	8	9	14	23	30	41	46	50	64	65	76	85	95	105
OK	Oklahoma	NaN	1	1	3	4	5	5	9	12	15	18	20	25	28	38	39	45	54	59	69	77
OR	Oregon	0	0	3	17	37	31	36	41	46	56	66	75	87	82	98	116	123	142	140	147	143
PA	Pennsylvania	NaN	2	2	7	9	10	11	15	16	24	29	39	42	49	54	63	83	101	108	121	142
RI	Rhode Island	NaN	NaN	2	2	3	5	10	22	21	25	35	41	44	51	71	87	90	95	139	134	138
SC	South Carolina	1	2	4	4	4	5	6	11	12	16	17	21	19	22	26	31	42	42	49	55	63
SD	South Dakota	3	3	3	5	4	5	5	16	17	22	25	28	32	28	39	37	49	57	58	61	56
TN	Tennessee	4	4	6	4	6	5	8	10	11	13	16	22	21	28	35	36	46	52	63	72	79
TX	Texas	NaN	4	5	6	9	9	11	13	14	19	23	27	32	37	41	45	50	60	64	72	83
UT	Utah	NaN	1	4	5	5	5	6	6	9	15	21	27	32	39	38	46	46	51	62	74	74
VT	Vermont	NaN	NaN	NaN	5	6	11	15	15	15	28	27	39	61	27	37	40	NaN	NaN	102	103	144
VA	Virginia	5	6	9	8	8	12	12	13	19	24	28	35	41	46	55	61	69	85	90	107	121
WA	Washington	NaN	7	1	1	2	5	7	12	16	21	27	38	44	47	54	64	60	79	79	88	101
WV	West Virginia	3	5	6	5	4	5	7	9	13	9	12	24	21	27	31	35	44	38	50	56	75
WI	Wisconsin	NaN	NaN	0	5	6	10	12	12	21	29	33	44	52	58	69	70	79	90	101	107	125
WY	Wyoming	NaN	NaN	1	2	6	7	7	4	6	14	12	24	31	NaN	NaN	45	NaN	48	82	NaN	95

## Sheet: Age11
ST	State\Report Year	1991	1992	1993	1994	1995	1996	1997	1998	1999	2000	2001	2002	2003	2004	2005	2006	2007	2008	2009	2010	2011
AL	Alabama	0	1	1	4	2	5	9	7	10	11	13	21	24	27	26	38	37	49	58	69	71		Autism per 10,000 calculated from IDEA/NCES
AK	Alaska	NaN	1	1	1	3	5	9	11	9	10	16	25	36	38	30	45	39	55	71	61	72		IDEA counts used in numerator
AZ	Arizona	2	3	2	4	4	5	7	9	10	11	16	19	26	27	34	40	48	53	61	75	88		NCES public school populations used in denominator
AR	Arkansas	1	1	1	3	3	7	7	11	14	16	19	26	34	29	39	38	49	52	59	62	59
CA	California	NaN	3	4	4	5	6	8	10	13	17	22	28	37	41	48	53	61	73	85	90	103
CO	Colorado	NaN	0	1	1	1	2	3	4	4	6	8	11	16	15	19	27	25	32	42	43	56
CT	Connecticut	1	1	4	8	8	8	15	17	19	25	25	38	44	43	53	58	67	88	105	113	131
DE	Delaware	NaN	NaN	NaN	18	16	10	15	21	14	17	20	35	37	46	41	48	51	52	69	60	77
DC	District of Columbia	NaN	NaN	NaN	10	18	19	17	10	NaN	21	26	23	29	NaN	NaN	NaN	55	62	44	73	83
FL	Florida	NaN	3	3	5	7	8	8	9	13	13	17	22	28	29	35	38	39	50	60	66	80
GA	Georgia	NaN	2	1	3	3	6	6	6	10	13	18	23	32	34	42	55	56	64	68	76	90
HI	Hawaii	NaN	3	4	1	2	4	8	10	17	16	20	33	51	41	51	53	58	66	70	63	59
ID	Idaho	2	2	3	3	5	4	8	8	11	10	17	24	35	34	45	52	46	50	70	74	80
IL	Illinois	NaN	0	0	5	6	7	9	10	14	19	19	29	35	40	47	50	53	61	73	84	92
IN	Indiana	1	3	4	8	11	13	14	19	21	27	36	46	57	67	76	89	90	101	109	116	130
IA	Iowa	NaN	3	5	5	8	8	10	13	11	13	14	27	31	31	34	25	22	17	17	17	17
KS	Kansas	NaN	2	3	4	7	6	7	8	9	11	16	26	27	35	35	40	41	48	47	62	72
KY	Kentucky	NaN	1	1	2	2	5	4	10	13	16	21	27	30	32	32	35	45	49	56	58	76
LA	Louisiana	NaN	4	7	7	9	10	10	14	12	15	20	20	28	30	28	28	36	39	43	53	56
ME	Maine	1	2	1	3	6	6	11	13	20	18	20	41	45	48	59	79	90	108	121	137	149
MD	Maryland	NaN	0	4	4	5	9	12	15	16	23	31	40	57	53	63	65	72	91	100	113	107
MA	Massachusetts	NaN	8	7	8	8	8	8	8	8	8	24	43	50	58	60	69	78	92	106	104	132
MI	Michigan	1	2	2	10	12	13	14	18	21	24	32	32	44	51	57	69	76	83	94	98	108
MN	Minnesota	3	3	5	8	8	11	13	17	23	32	39	61	77	92	108	122	135	155	170	184	194
MS	Mississippi	NaN	NaN	0	3	4	6	7	5	5	10	9	11	16	15	19	20	25	37	48	60	67
MO	Missouri	3	4	5	8	7	6	9	11	15	17	24	28	37	38	47	58	57	72	82	89	100
MT	Montana	NaN	2	NaN	2	2	2	11	6	14	16	14	20	14	NaN	NaN	25	45	NaN	39	28	31
NE	Nebraska	NaN	NaN	2	3	3	3	6	8	8	11	18	25	25	29	40	46	50	64	65	77	95
NV	Nevada	NaN	1	2	3	2	3	4	5	7	15	17	14	27	33	33	45	44	60	61	71	88
NH	New Hampshire	NaN	NaN	NaN	NaN	1	4	8	8	10	12	26	29	41	41	47	44	72	72	70	84	102
NJ	New Jersey	1	3	7	7	8	7	11	13	16	20	25	36	44	49	56	65	72	70	87	96	115
NM	New Mexico	NaN	NaN	NaN	2	2	4	6	4	7	9	10	9	10	13	15	18	21	27	47	46	54
NY	New York	NaN	8	10	13	17	18	22	27	31	38	42	49	56	62	70	79	65	68	80	84	92
NC	North Carolina	7	6	7	9	13	15	11	14	19	18	28	30	38	39	45	53	57	69	76	84	93
ND	North Dakota	NaN	1	1	2	5	12	3	6	5	10	16	24	24	30	37	42	51	62	73	62	87
OH	Ohio	NaN	0	1	1	1	2	3	6	9	11	17	26	33	44	51	56	66	71	86	93	103
OK	Oklahoma	NaN	1	2	2	4	4	6	5	11	12	16	21	22	28	30	37	42	48	61	65	77
OR	Oregon	1	1	2	15	29	25	33	37	43	50	60	71	83	96	90	109	122	130	145	143	155
PA	Pennsylvania	NaN	2	2	7	7	9	11	11	16	16	24	29	41	46	51	58	67	88	105	111	131
RI	Rhode Island	NaN	1	1	3	3	5	6	13	21	25	24	35	42	50	57	84	102	107	102	152	146
SC	South Carolina	1	1	2	4	3	5	6	7	11	10	17	17	22	20	24	30	31	43	43	51	58
SD	South Dakota	2	3	2	2	7	5	8	6	14	19	24	23	31	35	35	40	39	45	49	57	64
TN	Tennessee	3	3	5	7	4	5	7	8	10	12	13	16	26	25	30	35	41	50	57	68	81
TX	Texas	NaN	4	5	5	7	9	9	11	14	15	20	24	29	34	40	43	48	55	64	69	78
UT	Utah	NaN	2	2	4	4	5	5	6	8	12	16	24	28	36	44	43	51	53	58	71	77
VT	Vermont	NaN	NaN	NaN	5	8	6	13	20	26	18	27	26	40	58	27	44	NaN	NaN	89	111	112
VA	Virginia	4	4	5	9	8	9	12	10	14	18	24	31	37	45	49	56	64	73	90	96	113
WA	Washington	NaN	7	0	1	1	4	7	8	15	17	24	29	40	48	47	56	69	63	81	89	93
WV	West Virginia	2	6	6	4	5	4	5	7	10	12	10	13	22	20	24	29	37	44	40	51	57
WI	Wisconsin	NaN	0	0	4	5	7	10	14	14	23	33	35	47	59	62	71	75	85	92	100	111
WY	Wyoming	NaN	1	1	4	2	5	7	7	6	3	17	13	27	32	25	47	45	52	58	NaN	88

## Sheet: Age12
ST	State\Report Year	1991	1992	1993	1994	1995	1996	1997	1998	1999	2000	2001	2002	2003	2004	2005	2006	2007	2008	2009	2010	2011
AL	Alabama	NaN	1	0	2	5	2	5	9	7	10	11	13	20	24	28	27	38	37	51	63	73		Autism per 10,000 calculated from IDEA/NCES
AK	Alaska	NaN	NaN	3	2	3	4	7	11	13	9	13	17	26	37	35	32	50	41	57	77	70		IDEA counts used in numerator
AZ	Arizona	2	1	3	3	4	5	6	8	9	11	12	17	20	29	29	39	42	48	58	68	79		NCES public school populations used in denominator
AR	Arkansas	1	1	2	2	2	4	7	7	12	14	17	19	29	36	31	39	38	49	55	59	64
CA	California	NaN	3	3	4	4	5	7	9	10	14	19	23	29	39	44	51	57	65	78	88	94
CO	Colorado	NaN	NaN	1	1	1	2	3	3	5	4	7	11	12	17	18	22	28	27	38	47	50
CT	Connecticut	3	2	2	5	8	8	10	14	17	21	26	26	41	47	50	61	69	76	93	112	118
DE	Delaware	NaN	NaN	NaN	14	12	18	9	16	19	15	20	22	35	35	47	43	53	51	52	69	61
DC	District of Columbia	NaN	NaN	NaN	2	18	10	19	13	9	13	23	25	39	25	NaN	45	NaN	57	77	50	82
FL	Florida	NaN	2	4	4	5	7	8	8	9	13	13	17	21	27	29	34	40	42	51	60	68
GA	Georgia	NaN	1	1	2	3	4	7	5	8	10	16	21	27	33	37	46	58	59	65	69	78
HI	Hawaii	NaN	2	2	4	1	1	6	8	8	18	19	25	35	56	44	55	56	61	64	65	63
ID	Idaho	1	2	3	3	2	6	5	9	8	12	12	22	30	35	34	48	59	55	56	78	80
IL	Illinois	NaN	0	0	4	5	6	8	10	11	14	14	26	32	37	41	50	52	56	67	78	89
IN	Indiana	2	3	3	7	9	12	12	14	20	25	31	40	49	61	72	79	94	97	107	112	120
IA	Iowa	NaN	2	3	7	6	8	9	11	12	9	10	28	28	30	28	30	25	17	16	16	16
KS	Kansas	NaN	1	3	4	4	6	5	8	10	10	11	17	27	28	37	35	42	46	50	49	64
KY	Kentucky	NaN	NaN	1	2	2	3	5	6	11	10	16	20	27	31	34	31	36	48	52	60	64
LA	Louisiana	NaN	4	5	6	7	9	10	11	14	12	16	20	20	31	29	27	30	38	41	43	53
ME	Maine	1	1	2	2	3	7	8	10	14	24	20	21	43	51	51	65	85	103	112	123	142
MD	Maryland	NaN	1	2	3	7	7	11	15	16	17	25	35	40	60	55	65	68	82	95	104	118
MA	Massachusetts	NaN	5	4	5	5	5	5	5	5	5	23	27	46	52	58	64	72	82	93	108	111
MI	Michigan	1	2	2	6	10	12	14	15	19	22	26	34	37	48	55	63	73	81	84	96	98
MN	Minnesota	2	3	3	6	10	9	13	17	20	24	37	49	67	83	102	113	130	142	159	176	185
MS	Mississippi	NaN	NaN	NaN	2	5	4	7	8	5	4	11	10	12	16	14	18	22	26	42	56	69
MO	Missouri	2	3	3	6	8	8	9	9	12	17	19	26	31	38	39	52	60	59	77	86	94
MT	Montana	NaN	2	2	1	2	2	1	9	7	14	13	11	19	NaN	21	23	32	43	33	44	17
NE	Nebraska	NaN	NaN	1	2	4	3	4	7	10	10	15	18	26	30	28	42	48	52	70	71	85
NV	Nevada	NaN	NaN	2	2	4	2	3	5	5	11	16	17	16	31	38	39	44	46	63	59	78
NH	New Hampshire	NaN	NaN	NaN	1	1	3	4	9	12	10	14	31	34	47	42	48	59	63	76	74	95
NJ	New Jersey	1	3	3	7	7	7	8	13	14	17	21	24	37	44	50	56	65	64	73	91	103
NM	New Mexico	0	NaN	1	1	2	3	6	6	6	7	9	8	10	11	14	18	21	28	35	48	48
NY	New York	NaN	3	4	5	7	6	7	10	9	10	13	15	18	23	28	34	57	65	69	77	84
NC	North Carolina	6	7	6	8	8	13	14	11	14	14	22	29	32	41	40	47	54	61	71	76	87
ND	North Dakota	NaN	1	2	1	2	5	10	3	8	6	7	17	28	26	32	37	47	51	69	77	72
OH	Ohio	NaN	NaN	1	0	1	1	2	4	7	11	13	20	30	38	49	54	58	71	81	91	96
OK	Oklahoma	NaN	0	1	3	3	4	5	6	5	12	13	16	21	23	28	33	40	45	51	63	69
OR	Oregon	0	1	2	12	32	21	28	35	37	48	52	65	74	88	99	97	115	124	133	147	149
PA	Pennsylvania	NaN	2	2	4	7	7	8	11	12	16	17	25	31	43	47	55	62	72	92	108	119
RI	Rhode Island	NaN	NaN	2	2	6	3	5	6	16	23	24	31	37	45	59	66	91	110	103	107	169
SC	South Carolina	2	1	2	2	4	4	7	7	8	13	11	17	18	21	21	26	32	33	44	46	54
SD	South Dakota	NaN	2	3	1	2	8	6	10	6	19	18	26	28	32	35	39	38	37	42	50	57
TN	Tennessee	2	2	3	5	6	4	6	7	8	10	13	15	20	27	25	33	39	44	53	60	70
TX	Texas	NaN	4	4	5	6	7	9	10	12	13	16	21	26	30	36	41	46	51	57	66	72
UT	Utah	NaN	3	3	3	3	4	5	9	8	8	13	17	26	30	42	51	45	53	59	67	74
VT	Vermont	NaN	3	NaN	4	7	9	10	16	22	18	25	27	24	39	59	NaN	NaN	NaN	68	98	114
VA	Virginia	4	4	5	5	8	9	10	11	12	13	19	27	31	38	48	51	60	70	78	94	102
WA	Washington	NaN	3	0	1	3	2	5	8	10	17	20	25	31	44	50	48	60	69	66	86	94
WV	West Virginia	3	3	3	3	4	5	4	4	8	10	11	10	15	24	23	25	29	38	48	40	50
WI	Wisconsin	NaN	0	0	4	4	7	7	12	15	17	25	37	41	51	61	67	71	80	89	97	106
WY	Wyoming	NaN	NaN	2	2	6	2	5	8	7	7	3	17	17	32	35	31	63	46	53	NaN	89

## Sheet: Age13
ST	State\Report Year	1991	1992	1993	1994	1995	1996	1997	1998	1999	2000	2001	2002	2003	2004	2005	2006	2007	2008	2009	2010	2011
AL	Alabama	0	1	1	2	2	5	2	5	10	8	10	12	15	24	27	29	30	41	40	53	66		Autism per 10,000 calculated from IDEA/NCES
AK	Alaska	NaN	NaN	NaN	2	1	2	5	6	9	14	9	13	18	30	39	38	37	48	42	65	78		IDEA counts used in numerator
AZ	Arizona	3	3	2	3	3	4	5	6	9	9	12	15	18	22	32	32	41	45	52	62	73		NCES public school populations used in denominator
AR	Arkansas	0	1	1	2	2	3	2	8	6	11	14	18	20	29	37	32	41	37	51	57	63
CA	California	NaN	3	3	3	4	5	6	8	10	11	15	21	24	32	41	46	54	60	69	78	90
CO	Colorado	NaN	0	0	1	1	2	1	3	4	5	5	7	13	12	19	19	27	31	30	41	51
CT	Connecticut	2	2	3	3	6	9	8	12	14	19	23	26	29	44	52	53	62	76	80	96	116
DE	Delaware	NaN	NaN	NaN	11	11	12	19	10	20	20	15	18	21	33	33	46	44	53	49	57	72
DC	District of Columbia	NaN	NaN	NaN	2	NaN	6	11	5	18	12	19	26	23	NaN	23	NaN	NaN	NaN	63	77	60
FL	Florida	NaN	3	2	5	5	6	7	8	9	10	13	13	18	22	28	32	35	42	47	53	63
GA	Georgia	NaN	2	1	2	2	3	4	6	7	8	12	18	24	30	38	40	47	57	59	67	72
HI	Hawaii	NaN	3	2	3	4	3	3	4	9	10	21	24	29	38	62	45	57	56	60	62	67
ID	Idaho	NaN	2	2	4	3	3	7	6	10	8	13	17	22	33	41	33	58	61	56	54	80
IL	Illinois	NaN	0	0	4	5	6	7	9	12	12	13	22	27	34	39	45	53	55	61	71	81
IN	Indiana	2	2	2	6	9	9	12	14	15	23	29	35	45	53	65	77	82	101	99	110	115
IA	Iowa	NaN	2	3	5	7	7	9	9	11	12	10	25	29	28	30	24	28	17	17	16	16
KS	Kansas	NaN	1	3	4	4	4	5	6	10	12	10	13	19	30	29	38	37	43	47	52	53
KY	Kentucky	NaN	NaN	0	2	2	3	3	5	6	9	11	17	23	27	31	33	34	38	52	55	63
LA	Louisiana	NaN	4	6	6	8	8	10	11	12	13	12	16	19	20	27	33	29	30	37	42	44
ME	Maine	1	NaN	1	3	4	5	9	10	13	16	27	22	25	45	57	58	72	81	107	117	131
MD	Maryland	NaN	0	1	4	5	8	9	12	17	18	20	30	40	43	64	57	69	74	87	98	107
MA	Massachusetts	NaN	5	4	5	5	5	5	5	5	5	25	26	32	46	53	60	68	78	87	96	109
MI	Michigan	1	2	2	8	7	10	13	15	17	21	23	29	38	39	52	60	67	76	84	87	95
MN	Minnesota	3	2	3	4	6	10	10	16	21	21	29	43	55	76	91	106	121	136	144	164	175
MS	Mississippi	NaN	NaN	0	1	3	5	4	8	9	6	4	11	11	13	15	15	20	27	37	48	59
MO	Missouri	3	3	3	5	6	8	8	8	10	11	20	22	30	35	41	44	55	63	62	77	90
MT	Montana	NaN	1	3	1	1	5	3	2	9	6	15	11	10	18	14	22	23	33	41	38	28
NE	Nebraska	NaN	NaN	NaN	3	5	4	4	5	7	9	11	16	18	28	33	36	48	53	58	75	78
NV	Nevada	NaN	NaN	1	4	2	3	2	3	6	6	10	15	20	17	29	36	42	46	52	63	60
NH	New Hampshire	NaN	NaN	NaN	NaN	2	2	4	4	10	12	13	15	34	37	49	43	51	59	71	88	88
NJ	New Jersey	2	2	3	4	8	7	7	10	14	15	17	21	26	37	46	50	59	57	68	77	96
NM	New Mexico	0	0	1	1	1	3	4	6	6	6	9	12	8	9	13	17	22	23	36	42	55
NY	New York	NaN	4	5	5	8	6	7	10	9	11	13	16	19	24	28	34	56	54	65	68	77
NC	North Carolina	5	5	7	6	8	9	14	15	12	11	21	23	32	35	43	42	49	57	63	73	78
ND	North Dakota	NaN	2	2	1	1	3	4	12	3	7	14	11	24	26	31	33	39	53	55	77	74
OH	Ohio	NaN	0	0	0	0	1	2	5	7	8	14	17	23	34	41	54	55	62	78	86	100
OK	Oklahoma	NaN	NaN	0	1	5	3	4	6	6	6	11	13	15	24	24	31	37	42	45	54	66
OR	Oregon	NaN	0	5	12	26	21	22	29	38	41	49	58	68	79	93	98	99	121	129	133	148
PA	Pennsylvania	NaN	1	2	4	5	7	6	9	12	15	16	19	27	34	45	50	60	68	76	95	118
RI	Rhode Island	1	1	1	1	2	6	4	5	9	14	23	25	35	41	55	68	73	99	120	131	130
SC	South Carolina	0	2	1	2	2	4	6	8	8	10	15	12	18	18	23	24	29	33	34	46	49
SD	South Dakota	4	NaN	2	5	3	3	9	8	9	8	19	23	25	27	38	42	40	43	37	42	51
TN	Tennessee	3	3	2	4	6	6	4	6	8	8	11	13	17	22	28	29	37	42	47	54	64
TX	Texas	NaN	4	4	4	6	6	7	10	10	12	14	17	23	28	33	38	43	48	53	59	68
UT	Utah	NaN	2	3	3	3	4	5	7	5	8	10	14	22	28	35	47	50	49	59	67	71
VT	Vermont	NaN	1	3	NaN	10	8	8	11	13	17	18	21	25	25	41	63	NaN	NaN	77	77	111
VA	Virginia	3	5	4	6	5	9	8	9	14	12	15	21	28	34	39	49	54	64	72	81	98
WA	Washington	NaN	4	1	1	2	4	3	6	10	13	18	21	25	35	48	50	53	62	70	70	88
WV	West Virginia	2	2	5	4	4	4	5	4	4	8	10	13	11	17	26	25	30	32	41	48	40
WI	Wisconsin	NaN	0	0	2	4	6	8	9	14	16	17	28	40	46	55	62	69	73	85	95	103
WY	Wyoming	NaN	1	1	4	2	7	2	5	9	7	4	4	17	19	37	37	NaN	64	56	NaN	68

## Sheet: Age14
ST	State\Report Year	1991	1992	1993	1994	1995	1996	1997	1998	1999	2000	2001	2002	2003	2004	2005	2006	2007	2008	2009	2010	2011
AL	Alabama	NaN	1	1	1	2	2	4	2	4	10	8	10	12	15	22	25	29	28	39	40	53		Autism per 10,000 calculated from IDEA/NCES
AK	Alaska	NaN	NaN	1	NaN	3	3	5	5	7	9	12	8	11	18	31	39	35	35	42	47	68		IDEA counts used in numerator
AZ	Arizona	2	3	2	2	3	2	4	5	6	9	9	11	12	16	19	34	32	38	47	56	64		NCES public school populations used in denominator
AR	Arkansas	0	0	1	2	2	2	3	3	7	6	13	15	18	20	30	37	34	38	38	51	55
CA	California	NaN	2	3	3	3	4	4	6	8	9	11	14	20	24	30	38	43	51	57	65	77
CO	Colorado	NaN	NaN	0	0	1	1	2	1	3	3	5	6	7	13	11	20	20	26	29	33	43
CT	Connecticut	3	3	3	3	3	7	12	8	11	13	19	23	27	28	41	48	49	59	73	78	94
DE	Delaware	1	1	NaN	2	9	9	12	15	9	18	15	14	21	21	31	33	46	43	46	39	55
DC	District of Columbia	NaN	NaN	NaN	4	8	4	8	5	9	14	12	27	32	27	NaN	20	NaN	NaN	NaN	56	50
FL	Florida	NaN	2	2	3	5	4	5	6	7	7	8	11	11	15	18	24	29	34	39	46	52
GA	Georgia	NaN	2	2	2	2	2	4	4	5	5	7	11	16	22	26	33	37	42	49	53	60
HI	Hawaii	NaN	1	1	1	1	2	3	3	4	8	9	22	22	29	31	46	37	47	46	44	55
ID	Idaho	1	1	2	2	5	4	3	8	5	9	9	12	17	27	34	46	40	61	65	54	60
IL	Illinois	0	0	0	3	4	5	5	7	9	11	11	15	20	24	31	37	41	49	53	58	67
IN	Indiana	1	2	3	5	7	9	9	12	14	17	24	29	36	44	53	65	78	82	99	96	111
IA	Iowa	NaN	1	3	5	5	8	7	9	8	9	11	23	24	27	25	27	24	16	15	16	15
KS	Kansas	NaN	1	2	3	5	4	2	5	6	9	11	10	13	19	30	28	37	36	41	45	47
KY	Kentucky	NaN	NaN	1	1	1	3	2	3	5	5	9	11	15	19	25	28	31	32	36	50	52
LA	Louisiana	NaN	3	4	4	6	7	7	10	10	12	14	13	17	19	18	24	32	28	28	35	40
ME	Maine	3	1	1	2	3	4	8	11	11	15	18	26	22	26	53	65	61	71	84	108	122
MD	Maryland	NaN	NaN	1	2	6	6	8	8	12	15	19	20	26	35	39	56	51	66	65	77	86
MA	Massachusetts	NaN	4	4	4	4	4	4	4	4	4	16	24	30	31	43	51	60	63	72	83	94
MI	Michigan	0	2	2	7	7	7	11	13	14	15	19	22	27	34	36	48	54	63	70	78	82
MN	Minnesota	2	3	3	4	5	6	11	10	17	21	25	33	47	64	80	91	111	121	133	143	162
MS	Mississippi	NaN	NaN	0	0	1	3	5	3	7	7	5	5	11	11	12	15	15	20	30	37	49
MO	Missouri	2	3	3	3	4	7	7	7	8	11	12	18	21	28	32	39	42	50	60	61	75
MT	Montana	NaN	NaN	2	2	2	2	4	2	1	10	8	14	13	12	18	NaN	24	NaN	31	41	28
NE	Nebraska	NaN	NaN	NaN	0	4	4	4	5	4	7	10	12	14	19	27	29	39	52	55	53	76
NV	Nevada	NaN	NaN	1	1	1	2	4	3	3	5	6	11	13	19	15	23	32	37	51	53	64
NH	New Hampshire	NaN	NaN	NaN	NaN	1	6	4	5	6	10	14	13	16	31	37	50	47	49	57	73	87
NJ	New Jersey	1	3	3	4	4	6	6	8	10	14	15	17	21	25	37	44	49	49	57	67	74
NM	New Mexico	0	1	1	1	1	1	3	2	4	6	5	10	11	9	9	15	19	24	23	30	39
NY	New York	NaN	4	5	6	8	7	8	11	10	12	15	18	21	26	31	38	42	49	48	55	61
NC	North Carolina	4	5	5	6	6	8	8	13	12	12	13	20	21	30	32	39	38	45	51	58	67
ND	North Dakota	NaN	1	2	4	3	1	3	7	11	4	8	13	13	22	29	40	32	40	54	47	84
OH	Ohio	NaN	NaN	0	1	1	1	1	2	5	7	10	14	17	23	33	39	48	52	59	71	81
OK	Oklahoma	NaN	0	0	1	2	5	3	4	6	7	6	10	13	16	25	21	31	36	40	47	54
OR	Oregon	1	0	3	13	21	17	22	24	29	38	43	53	58	70	79	91	98	98	118	124	129
PA	Pennsylvania	NaN	1	1	3	3	4	6	6	7	10	12	17	18	26	32	43	50	61	64	75	97
RI	Rhode Island	1	2	1	2	1	3	7	3	7	11	14	19	23	36	42	60	62	71	82	104	130
SC	South Carolina	1	1	2	1	1	1	4	5	6	6	8	12	10	15	17	19	21	24	27	30	42
SD	South Dakota	NaN	5	1	2	5	4	2	8	11	10	9	17	24	28	31	35	40	34	39	32	40
TN	Tennessee	4	2	2	3	4	5	5	4	5	6	9	9	13	17	21	26	30	36	44	46	54
TX	Texas	NaN	3	3	4	4	5	5	6	8	9	10	13	15	21	24	29	33	38	43	48	55
UT	Utah	NaN	1	2	4	3	3	4	6	6	6	6	12	16	23	26	39	48	56	53	63	65
VT	Vermont	NaN	NaN	NaN	3	NaN	9	8	10	13	20	24	16	14	26	20	38	NaN	NaN	76	71	91
VA	Virginia	3	3	5	4	6	5	8	6	9	11	12	14	20	28	32	35	46	47	58	68	77
WA	Washington	NaN	4	1	1	2	3	3	3	7	7	12	16	21	26	33	44	48	50	61	67	68
WV	West Virginia	1	1	5	3	4	3	4	5	4	4	8	10	12	11	16	23	20	28	31	39	44
WI	Wisconsin	NaN	NaN	0	2	3	3	5	6	8	9	16	17	27	37	43	49	58	65	69	80	90
WY	Wyoming	NaN	NaN	1	1	4	3	8	4	5	9	7	5	5	NaN	25	36	36	27	63	NaN	61

[truncated: 3 more sheets: Age15, Age16, Age17]
