# Supplementary material for: California Autism Prevalence Trends from 1931 to 2014 and Comparison to National ASD Data from IDEA and ADDM
Source: J Autism Dev Disord. 2018 Jul 5;48(12):4103–17. doi: 10.1007/s10803-018-3670-2 (PMC6223814; doi:10.1007/s10803-018-3670-2)
Supplement: Supplementary file 4 — Supplementary File S4 presents biannual estimates of autism prevalence among 8 year-old for birth years 1992-2004 in 15 states from the ADDM Network (XLSX 45 KB) [file 10803_2018_3670_MOESM4_ESM.xlsx]

## Sheet: Sheet1
%State	Surveillance Year	2000	2002	#2004	2006	2008	2010	2012		#website addendum only, not published report
	BirthYear	1992	1994	1996	1998	2000	2002	2004		Link to addendum
Alabama		NaN	3.3	4.6	6	4.8	5.7	NaN		http://www.cdc.gov/mmwr/preview/mmwrhtml/ss5810a2.htm?s_cid=ss5810a2_e
Arizona		6.5	6.2	9.8	12.1	15.6	15.7	15.2
Arkansas		NaN	6.9	NaN	NaN	10.5	15.5	12
California		NaN	NaN	NaN	NaN	NaN	NaN	NaN
Colorado		NaN	5.9	NaN	7.5	11.8	9.9	10.8
Florida		NaN	NaN	NaN	4.2	7.2	NaN	NaN
Georgia		6.5	7.6	8.9	10.2	11.9	15.5	15.5
Maryland		5.5	6.7	8.8	9.2	12.4	16.6	18.2
Missouri		NaN	7.3	8.2	12.1	13.9	14.2	11.5
New Jersey		9.9	10.6	NaN	*17.6	20.5	21.9	24.6	17.6 was not included in ADDM, but published separately by Zahorodny
North Carolina		NaN	6.5	8.7	10.4	14.2	17.3	16.9
Pennsylvania		NaN	5.3	NaN	8.4	13.3	NaN	NaN
South Carolina		6.3	6	5.3	8.6	11.1	NaN	12.4
Utah		NaN	7.5	NaN	NaN	21.2	18.6	17.3
West Virginia		4.5	7.1	NaN	NaN	NaN	NaN	NaN
Wisconsin		NaN	5.2	7.8	7.6	7.8	9.3	10.8
		Regions sampled within states, taken from the Table 1's in each CDC ADDM report
		Birth Year 1992				Birth Year 1994				Birth Year 1996				Birth Year 1998				Birth Year 2000				Birth Year 2002				Birth Year 2004
Alabama		NA				northern 32 counties				3 counties in central Alabama				32 counties in north and cen- tral Alabama				32 counties in north and central Alabama				9 counties in northeast and central Alabama				NA
Arizona		one county, including metropolitan Phoenix				one county, including metropolitan Phoenix				1 county (Maricopa) in metropolitan Phoenix				1 county (Maricopa) in metropolitan Phoenix				Part of 1 county in metropolitan Phoenix				Part of 1 county in metropolitan Phoenix				Part of 1 county in metropolitan Phoenix
Arkansas		NA				statewide				NA				NA				1 county (Pulaski) in metropolitan Little Rock				All 75 counties in Arkansas				14 counties
California		NA				NA				NA				NA				NA				NA				NA
Colorado		NA				two counties in metropolitan Denver				NA				1 county (Arapahoe) in metropolitan Denver				1 county (Arapahoe) in metropolitan Denver				7 counties including metropolitan Denver				7 counties including metropolitan Denver
Florida		NA				NA				NA				1 county (Miami-Dade) in south Florida				1 county (Miami–Dade) in south Florida				NA				NA
Georgia		five counties in metropolitan Atlanta				five counties in metropolitan Atlanta				5 counties including metropolitan Atlanta				5 counties including metropolitan Atlanta				5 counties including metropolitan Atlanta				5 counties including metropolitan Atlanta				5 counties including metropolitan Atlanta
Maryland		four counties and Baltimore				five counties, including Baltimore City				5 counties in suburban Baltimore				6 counties in suburban Baltimore				1 county in suburban Baltimore				6 counties in suburban Baltimore				6 counties in suburban Baltimore (only 1 had education records)
Missouri		NA				five counties in metropolitan St. Louis				5 counties including metropolitan St. Louis				5 counties including metropolitan St. Louis				5 counties including metropolitan St. Louis				5 counties including metropolitan St. Louis				5 counties including metropolitan St. Louis
New Jersey		four counties, including metropolitan Newark				four counties, including metropolitan Newark				NA				4 counties				1 county (Union) in metropolitan Newark				4 counties including metropolitan Newark				4 counties including metropolitan Newark
North Carolina		NA				eight central counties				8 counties in central North Carolina				10 counties in central North Carolina				11 counties in central North Carolina				11 counties in central North Carolina				11 counties in central North Carolina
Pennsylvania		NA				Philadelphia County				NA				1 county (Philadelphia) in metropolitan Philadelphia				1 metropolitan county (Philadelphia)				NA				NA
South Carolina		23 counties in the Coastal and PeeDee regions				23 counties in the Coastal and PeeDee regions				23 counties in the Coastal and Pee Dee regions				23 counties in the Coastal and Pee Dee regions				23 counties in Coastal and Pee Dee regions				NA				23 counties in Coastal and Pee Dee regions
Utah		NA				three counties in the Salt Lake City metropolitan area				NA				NA				Part of 1 county in northern Utah				3 counties in northern Utah				3 counties in northern Utah
West Virginia		statewide				statewide				NA				NA				NA				NA				NA
Wisconsin		NA				10 counties in SE WI, including metropolitan Milwaukee				3 counties in south central Wisconsin				10 counties in south eastern Wisconsin				10 counties in south eastern Wisconsin				10 counties in southeastern WI				10 counties in southeastern WI
